# Supplementary material for: Effects of pH on the Properties of Membrane Vesicles Including Glucosyltransferase in Streptococcus mutans
Source: Microorganisms. 2021 Nov 6;9(11):2308. doi: 10.3390/microorganisms9112308 (PMC8618110; doi:10.3390/microorganisms9112308)
Supplement: Supplementary file 1 [file microorganisms-09-02308-s001.zip]

Archive with 1 entries (1 files):
- microorganisms-1402398-supplementary.pdf
